# Supplementary material for: DNA Barcode Detects High Genetic Structure within Neotropical Bird Species
Source: PLoS One. 2011 Dec 7;6(12):e28543. doi: 10.1371/journal.pone.0028543 (PMC3233584; doi:10.1371/journal.pone.0028543)
Supplement: Table S1 — Within- and amongspecies mean, variance, minimum, and maximum K2P genetic distances. (XLS) [file pone.0028543.s003.xls]

## Sheet: OUTFILEspecies_mean_min_max K2P
Table S1a. Within species K2P genetic distances							Table S1b. Congeners (excluding within species) K2P genetic distances
	Mean%K2P	variance	min K2P	max K2P				Mean%K2P	variance	minD	maxD
Accipiter_bicolor	0	0	0	0			Accipiter	11.6316	0.396116	10.8883	12.0645
Accipiter_erythronemius	0.0786333	0.0872648	0	0.182782			Anas	7.54717	2.04884	0	11.0078
Agelaioides_badius	0.185714	0.228963	0	0.725858			Aramides	5.95422	2.2688	4.05131	9.85717
Amazonetta_brasiliensis	0.185097	0.219522	0	0.752799			Aratinga	9.12916	2.18358	4.20393	11.1969
Anas_cyanoptera	0.123898	0.159952	0	0.310082			Arremon	5.89469	0.638003	5.00278	7.15877
Anas_flavirostris	2.98228	3.12191	0	6.29581			Attila	9.44798	NA	9.44798	9.44798
Anas_georgica	0.289436	NA	0.289436	0.289436			Automolus	7.4423	0.815149	6.64432	8.30029
Anas_platalea	0.291614	0.252546	0	0.43774			Basileuterus	7.69476	1.94192	0.291329	9.84382
Anas_puna	0	NA	0	0			Buteo	5.9005	0.526419	4.27304	6.66967
Anas_sibilatrix	0.0482271	0.0705975	0	0.14537			Cacicus	8.16387	0.517531	7.33683	9.35913
Anas_specularioides	0.247393	0.285976	0	0.741449			Campephilus	5.75481	0.513839	4.70555	6.62715
Anas_versicolor	0.220662	0.130273	0	0.451057			Campylopterus	12.7502	NA	12.7502	12.7502
Aramides_cajanea	0.117035	0.0919668	0	0.289174			Campylorhamphus	3.68521	1.81072	1.70486	5.61391
Aramides_ypecaha	0.0963047	0.0834023	0	0.144457			Capito	11.3828	NA	11.3828	11.3828
Aratinga_acuticaudata	0	0	0	0			Caprimulgus	12.182	0.97078	10.7382	13.7536
Aratinga_leucophthalma	0	NA	0	0			Carduelis	1.24713	0.380287	0.434312	1.90701
Aratinga_mitrata	0	0	0	0			Casiornis	1.74264	0.169765	1.65776	1.99728
Arremon_flavirostris	1.07667	0.627291	0	1.63025			Cathartes	3.23085	0.983589	2.06407	4.25256
Arremon_taciturnus	1.06359	0.472395	0.727779	1.60376			Celeus	6.70416	3.8855	0.301304	9.14794
Aulacorhynchus_haematopygus	0.136426	NA	0.136426	0.136426			Charadrius	9.56748	5.24035	1.46698	16.2508
Automolus_leucophthalmus	0	0	0	0			Chiroxiphia	7.44141	0.140632	7.25705	7.59732
Baryphthengus_ruficapillus	0	0	0	0			Chloephaga	4.10165	0.848979	3.26253	5.30864
Basileuterus_bivittatus	0	NA	0	0			Chloroceryle	9.21386	2.79662	5.07069	11.6649
Basileuterus_culicivorus	0.226234	0.153262	0	0.434785			Chlorostilbon	2.55029	0.0620883	2.50287	2.66673
Basileuterus_leucoblepharus	0.197103	0.0869382	0.144509	0.297452			Cinclodes	6.23375	0.444743	5.29445	7.16173
Basileuterus_signatus	0.147206	NA	0.147206	0.147206			Coccyzus	9.21946	3.90851	4.98218	13.5221
Buteo_albicaudatus	0	NA	0	0			Columba	11.5678	NA	11.5678	11.5678
Buteo_leucorrhous	0	NA	0	0			Columbina	8.02662	0.902273	5.46399	9.15326
Buteo_magnirostris	0.0365837	0.0645485	0	0.153595			Conirostrum	7.21758	NA	7.21758	7.21758
Butorides_striata	0	0	0	0			Conopophaga	11.5544	1.69621	8.14744	14.306
Cacicus_chrysopterus	0.46443	0.38968	0	0.902418			Coryphospingus	5.36707	0.148607	5.13516	5.63976
Cacicus_haemorrhous	0.148597	NA	0.148597	0.148597			Corythopis	9.35496	0.0470643	9.2844	9.38075
Cacicus_solitarius	0.144509	NA	0.144509	0.144509			Crypturellus	16.7892	3.65125	12.7861	20.3418
Campephilus_leucopogon	0.31859	0.112331	0	0.434785			Cyanerpes	5.33181	NA	5.33181	5.33181
Campephilus_magellanicus	0	0	0	0			Cyanocompsa	7.46951	0.366973	6.77321	8.05156
Campylorhamphus_trochilirostris	0.228512	0.0849432	0.150597	0.30991			Cyanocorax	6.93219	3.54121	1.52032	9.40909
Caprimulgus_nigrescens	0.413291	NA	0.413291	0.413291			Deconychura	13.4413	0.573359	12.6183	13.8902
Caprimulgus_parvulus	0	0	0	0			Dendrocincla	6.41428	2.1691	4.08064	10.1609
Caracara_plancus	0.0963393	0.0834323	0	0.144509			Dendrocolaptes	7.37936	0.0874677	7.31751	7.44121
Carduelis_atrata	0.168733	0.108968	0	0.289436			Drymophila	8.77896	1.26171	6.40153	10.3525
Carduelis_barbata	0.0965553	0.0836194	0	0.144833			Eudromia	12.2355	0.177479	11.9058	12.5064
Carduelis_crassirostris	0.0963393	0.0834323	0	0.144509			Euphonia	10.1544	2.6772	2.2573	12.5301
Carduelis_magellanica	0.466298	0.218972	0.147689	0.750123			Falco	9.15993	0.38538	8.70331	9.97135
Casiornis_rufus	0.0746815	0.0818095	0	0.149363			Formicarius	14.8671	1.01292	14.1508	15.5833
Cathartes_burrovianus	0.290797	0.145855	0.144457	0.436162			Formicivora	6.92431	0.712105	6.12331	7.89761
Celeus_lugubris	0	0	0	0			Galbula	11.0818	2.17997	5.99882	13.4979
Certhiaxis_cinnamomeus	0.314583	0.192023	0	0.583097			Glaucidium	2.32342	0.150555	2.21275	2.55726
Chamaepetes_goudotii	0	0	0	0			Gymnopithys	0.488406	0.0705055	0.413649	0.553705
Charadrius_alticola	0	0	0	0			Harpagus	2.94663	NA	2.94663	2.94663
Charadrius_collaris	0.0724142	0.0793268	0	0.145571			Heliothryx	4.21283	NA	4.21283	4.21283
Charadrius_falklandicus	0	NA	0	0			Hemithraupis	8.29298	0.253309	8.11386	8.47209
Charadrius_modestus	1.1634	NA	1.1634	1.1634			Hemitriccus	10.7445	2.88719	3.24914	13.7904
Chelidoptera_tenebrosa	0.547951	NA	0.547951	0.547951			Herpsilochmus	0.426479	NA	0.426479	0.426479
Chiroxiphia_caudata	0.218488	0.152399	0	0.434155			Himantopus	0.995301	0.0724811	0.911607	1.03715
Chloephaga_picta	0.144509	NA	0.144509	0.144509			Hylexetastes	0.442755	NA	0.442755	0.442755
Chloephaga_poliocephala	0	NA	0	0			Hylocharis	7.91956	0.038027	7.842	7.93584
Chloephaga_rubidiceps	0.281086	NA	0.281086	0.281086			Hylophilus	8.11818	4.12711	0	11.746
Chloroceryle_aenea	2.20573	NA	2.20573	2.20573			Hylophylax	11.0501	1.25671	7.65305	12.313
Chloroceryle_amazona	0.0963393	0.0834323	0	0.144509			Hypocnemis	8.91966	0.833944	8.32998	9.50935
Chloroceryle_americana	0.233459	0.164889	0	0.443319			Icterus	4.19601	3.01569	0.861503	7.29396
Chlorospingus_ophthalmicus	0	0	0	0			Ictinia	4.6621	0.246242	4.21447	4.96838
Chlorostilbon_aureoventris	0.262323	0.158016	0	0.441485			Lepidocolaptes	5.61266	0.376745	5.03128	6.8044
Chrysolampis_mosquitus	0	NA	0	0			Lepidothrix	1.80554	0.0254099	1.78757	1.82351
Cinclodes_atacamensis	0.0986093	0.0853982	0	0.147914			Leucopternis	7.32776	1.89921	5.28953	9.04773
Cinclodes_fuscus	2.05659	2.16201	0	4.67929			Malacoptila	8.49212	0.385013	7.93458	8.91459
Cinclodes_patagonicus	0	0	0	0			Megascops	11.2985	1.27842	8.59084	12.665
Clytolaema_rubricauda	0.868325	NA	0.868325	0.868325			Melanerpes	10.7997	0.302079	10.3252	11.2779
Cnemotriccus_fuscatus	5.96537	NA	5.96537	5.96537			Micrastur	10.0949	3.82533	5.72298	15.4457
Coccyzus_melacoryphus	0.292669	0.147646	0.145345	0.440635			Microcerculus	10.1623	0.0990982	10.0922	10.2323
Columbina_picui	0.361285	0.239178	0	0.733397			Mimus	3.45568	1.05578	0.726757	5.84853
Columbina_talpacoti	0.0722285	0.0791224	0	0.144457			Mionectes	3.66337	0.531751	2.32569	4.35642
Compsothraupis_loricata	0	NA	0	0			Monasa	6.3182	0.404608	5.80559	6.69659
Conopophaga_aurita	4.90807	3.76628	0.585163	7.48095			Myiarchus	6.47634	1.44835	3.04593	7.74592
Conopophaga_lineata	5.28379	4.61343	0.299579	9.64441			Myiobius	11.1788	2.27991	6.87203	14.0274
Conopophaga_melanops	0.545524	0.598966	0	1.45565			Myrmeciza	13.1737	0.442331	12.4423	13.5295
Conopophaga_roberti	0.273225	NA	0.273225	0.273225			Myrmotherula	13.1356	1.56145	9.98809	16.3863
Coragyps_atratus	0.0952393	0.0824797	0	0.142859			Nothoprocta	24.3637	0.414693	24.0705	24.6569
Coryphospingus_cucullatus	0.410941	0.175496	0.144509	0.733075			Nothura	9.19908	0.136329	9.00485	9.42732
Corythopis_delalandi	0.07473	0.0818626	0	0.14946			Nystalus	5.64946	0.997968	4.2048	6.67324
Crypturellus_tataupa	3.94	NA	3.94	3.94			Pachyramphus	13.2794	1.33482	11.1101	15.1933
Cyanocompsa_brissonii	1.21928	0.924496	0	2.6595			Paroaria	5.38038	0.923221	4.01653	7.09268
Cyanocompsa_cyanoides	0	NA	0	0			Penelope	3.0164	0.641794	2.37143	4.34071
Cyanocorax_chrysops	0.235235	0.165664	0	0.447979			Phacellodomus	5.67542	1.87284	3.26292	7.90285
Cyanocorax_cyanomelas	0	NA	0	0			Phaethornis	7.79022	1.47574	4.17614	10.2732
Cyanoliseus_patagonus	0.0719907	0.0788639	0	0.144509			Phalacrocorax	6.42675	0.181393	6.26067	6.75087
Cyclarhis_gujanensis	1.36483	1.39746	0	3.03956			Philydor	9.99054	1.32576	6.23893	11.3163
Cyphorhinus_arada	4.86308	NA	4.86308	4.86308			Phlegopsis	7.51756	0.561221	7.12072	7.91441
Dacnis_cayana	2.92477	NA	2.92477	2.92477			Phyllomyias	15.1742	1.28886	13.7863	16.9361
Deconychura_longicauda	2.33148	NA	2.33148	2.33148			Piaya	5.87992	0.15453	5.62465	6.09941
Deconychura_stictolaema	2.28493	NA	2.28493	2.28493			Piculus	7.74619	0.402103	7.26796	8.08909
Dendrocincla_fuliginosa	3.05039	2.64228	0	5.72706			Picumnus	3.04304	1.58161	1.37616	6.35608
Dendrocincla_turdina	0	0	0	0			Pipra	11.7501	2.61496	3.78102	14.8784
Dendrocolaptes_platyrostris	0	NA	0	0			Platyrinchus	8.64152	0.319299	8.26696	9.04779
Dixiphia_pipra	1.34197	1.07705	0	2.52102			Podiceps	5.41976	4.56631	0.147734	8.12964
Dryocopus_lineatus	0.335127	0.162632	0.147887	0.441194			Poecilotriccus	15.1651	NA	15.1651	15.1651
Dysithamnus_mentalis	0.579609	0.456141	0	1.19531			Polioptila	9.30578	3.49446	5.59474	12.799
Eudromia_elegans	0.198122	0.100668	0	0.311321			Poospiza	9.70708	2.09368	4.61273	13.0295
Euphonia_chlorotica	0.217848	0.15143	0	0.431103			Psarocolius	4.31548	NA	4.31548	4.31548
Euphonia_cyanocephala	0.872271	NA	0.872271	0.872271			Pteroglossus	2.93327	0.0489401	2.88566	2.98526
Euphonia_pectoralis	0.289436	NA	0.289436	0.289436			Pyriglena	2.59009	0.0820589	2.42515	2.67755
Euscarthmus_meloryphus	0.387333	0.335445	0	0.582766			Ramphastos	8.10205	1.11001	6.30082	9.08907
Falco_femoralis	0.144579	0.0915278	0	0.289436			Rhea	6.86303	0.252292	6.45945	7.13543
Falco_sparverius	0.239568	0.228028	0	0.619809			Saltator	8.49629	1.14744	6.38309	10.7672
Florisuga_fuscus	0.150027	NA	0.150027	0.150027			Schiffornis	10.2206	0.798954	9.4203	11.0155
Formicarius_colma	2.50282	NA	2.50282	2.50282			Sporophila	6.70429	3.43842	0	10.4771
Formicivora_grisea	1.63822	NA	1.63822	1.63822			Synallaxis	6.44145	2.88351	0	11.4486
Frederickena_viridis	0.304292	NA	0.304292	0.304292			Tachycineta	5.17922	2.4916	2.99753	8.58926
Galbula_dea	5.13721	NA	5.13721	5.13721			Tachyeres	0.075016	0.106089	0	0.150032
Gampsonyx_swainsonii	0	0	0	0			Tachyphonus	8.6208	3.38848	5.00273	13.4812
Geothlypis_aequinoctialis	1.1067	0.909836	0.144509	2.35665			Thalurania	4.67089	0.234801	4.33014	5.22196
Geotrygon_montana	0.423762	0.246715	0.172114	0.665228			Thamnomanes	10.0262	0.568015	9.37394	10.9414
Geranospiza_caerulescens	0	NA	0	0			Thamnophilus	9.18398	2.16533	5.12686	12.5522
Glaucidium_brasilianum	0.376152	0.251914	0	0.770945			Thraupis	10.2435	3.49121	0.142757	12.6583
Glaucidium_nanum	0	NA	0	0			Thryothorus	12.3448	0.598841	11.9214	12.7683
Glyphorynchus_spirurus	3.00709	3.2941	0	6.02258			Tigrisoma	4.72339	0.083807	4.66413	4.78265
Gnorimopsar_chopi	0.875603	NA	0.875603	0.875603			Tolmomyias	8.17365	0.921006	6.69433	9.47705
Gubernatrix_cristata	0.291143	NA	0.291143	0.291143			Troglodytes	7.29132	0.434219	6.62567	8.20722
Gymnopithys_rufigula	0.395638	0.35597	0	0.689984			Trogon	12.1458	4.43866	3.7127	18.9997
Habia_rubica	0.0516579	0.0756519	0	0.159465			Turdus	5.48986	0.660582	0.150993	6.82482
Haplospiza_unicolor	0.646978	NA	0.646978	0.646978			Tyrannus	1.71471	0.246738	1.32767	2.11811
Hemithraupis_flavicollis	1.96969	NA	1.96969	1.96969			Veniliornis	0.779448	0.886076	0.289436	2.10461
Hemitriccus_diops	0.469321	NA	0.469321	0.469321			Vireo	7.11588	2.63826	1.15094	10.3327
Hemitriccus_margaritaceiventer	0.526344	0.306776	0	1.05026			Xenops	10.8334	0.770065	9.67885	11.2464
Hemitriccus_minor	4.89211	NA	4.89211	4.89211			Xiphocolaptes	2.52816	0.930488	1.07421	3.12153
Himantopus_melanurus	0	0	0	0			Xiphorhynchus	7.91963	0.855084	5.88049	9.34565
Hylocharis_chrysura	0	0	0	0
Hylophilus_ochraceiceps	4.71068	3.96113	0.137609	7.07354
Hylophylax_naevius	4.87102	NA	4.87102	4.87102
Hylophylax_poecilinotus	2.99011	2.26474	0	6.04882
Hypocnemis_cantator	4.04777	NA	4.04777	4.04777
Icterus_cayanensis	0.250971	0.193775	0	0.6061
Ictinia_mississippiensis	0.150265	NA	0.150265	0.150265
Ictinia_plumbea	0.341237	0.177555	0	0.444395
Jacamerops_aureus	3.51255	1.40825	1.89785	4.48641
Jacana_jacana	0	NA	0	0
Laniocera_hypopyrra	0.140118	NA	0.140118	0.140118
Lathrotriccus_euleri	0.434861	0.305571	0	0.879584
Lepidocolaptes_angustirostris	0.298871	0.182866	0	0.607611
Lepidothrix_nattereri	0.2976	NA	0.2976	0.2976
Leptopogon_amaurocephalus	0.21079	0.0895366	0	0.308092
Lipaugus_vociferans	0.433687	NA	0.433687	0.433687
Malacoptila_rufa	2.05902	1.84237	0	3.94913
Manacus_manacus	1.87863	1.64199	0	3.5789
Megascops_choliba	0.235826	0.208129	0	0.601716
Melanerpes_cactorum	0.0746853	0.0818139	0	0.149701
Melanerpes_candidus	0.117056	0.0924428	0	0.29201
Micrastur_gilvicollis	3.94166	3.29099	0.143572	5.94813
Micrastur_ruficollis	0.287609	0.144108	0.143267	0.431482
Microcerculus_marginatus	1.60699	NA	1.60699	1.60699
Milvago_chimachima	0	0	0	0
Mimus_dorsalis	0.144509	0	0.144509	0.144509
Mimus_patagonicus	0	0	0	0
Mimus_saturninus	0.356404	0.358324	0	1.07037
Mimus_triurus	0.145543	0.137831	0	0.44059
Mionectes_oleagineus	1.10566	0.944426	0.14168	2.75871
Mionectes_rufiventris	0.192957	0.149464	0	0.289436
Monasa_morphoeus	1.01356	0.548169	0.161891	1.67308
Myiarchus_swainsoni	2.64532	1.78979	0.586297	3.82862
Myiarchus_tuberculifer	0.192818	0.0836736	0.144509	0.289436
Myiarchus_tyrannulus	0	0	0	0
Myiobius_atricaudus	1.13411	0.982939	0	1.74014
Myiobius_barbatus	6.67311	5.7096	0.279721	13.709
Myiodynastes_maculatus	0.399273	0.584476	0	1.20024
Myrmeciza_atrothorax	3.3144	NA	3.3144	3.3144
Myrmoborus_myotherinus	2.82728	NA	2.82728	2.82728
Myrmotherula_axillaris	0.0964173	0.0835196	0	0.146441
Myrmotherula_hauxwelli	3.42936	NA	3.42936	3.42936
Myrmotherula_longipennis	7.83178	NA	7.83178	7.83178
Netta_peposaca	0.084074	0.0746115	0	0.149077
Nothoprocta_cinerascens	0.14532	NA	0.14532	0.14532
Nothura_darwinii	0.58684	0.29374	0.294182	0.88165
Nothura_maculosa	0.0722545	0.0791508	0	0.144509
Nyctibius_griseus	0.507442	0.226288	0.32335	0.760077
Nycticorax_nycticorax	0.0942933	0.0817621	0	0.145517
Nyctidromus_albicollis	1.75569	1.37808	0.170073	2.66449
Nystalus_chacuru	0.379403	NA	0.379403	0.379403
Onychorhynchus_coronatus	0	NA	0	0
Pachyramphus_polychopterus	0.687083	0.470538	0.149648	1.02493
Pachyramphus_validus	0	0	0	0
Pachyramphus_viridis	0.050948	0.0882445	0	0.152844
Paroaria_capitata	0	0	0	0
Paroaria_coronata	0.0503019	0.0736517	0	0.156234
Paroaria_dominicana	0.195422	0.0847768	0.144308	0.293281
Penelope_albipennis	0	0	0	0
Penelope_jacquacu	2.99226	2.59137	0	4.48839
Phacellodomus_ruber	0.158369	0.145447	0	0.447477
Phacellodomus_rufifrons	0	NA	0	0
Phacellodomus_striaticollis	0	0	0	0
Phaeomyias_murina	2.10787	1.6923	0.156006	3.16482
Phaethornis_eurynome	0	0	0	0
Phaethornis_ruber	1.66076	1.30202	0.157643	2.4391
Phaethornis_superciliosus	5.17009	3.25833	0.149862	8.61435
Phalacrocorax_atriceps	0.289633	0.146142	0.144509	0.436773
Phalacrocorax_brasilianus	0.192957	0.167106	0	0.289436
Philydor_atricapillus	0.291445	0.146811	0.144509	0.43813
Phlegopsis_nigromaculata	0.581437	NA	0.581437	0.581437
Phyllomyias_sclateri	0	0	0	0
Phylloscartes_ventralis	0	0	0	0
Piaya_cayana	0.814268	0.641159	0	1.40264
Piaya_melanogaster	0.143548	NA	0.143548	0.143548
Piculus_chrysochloros	1.49938	1.00663	0	2.6133
Picumnus_cirratus	0.283906	0.179999	0	0.595184
Picumnus_temminckii	0.938843	0.550116	0.305133	1.29359
Pipra_fasciicauda	0.293847	0.229056	0	0.589185
Piprites_chloris	0.529067	0.461298	0	0.847096
Piranga_flava	1.98454	NA	1.98454	1.98454
Pitangus_sulphuratus	0.198737	0.180612	0	0.595771
Pithys_albifrons	0.489273	0.379156	0	0.749722
Platyrinchus_mystaceus	0.314054	0.344696	0	0.667246
Polioptila_dumicola	0.138719	0.149091	0	0.295745
Poospiza_baeri	0.193856	0.167884	0	0.290784
Poospiza_erythrophrys	0	0	0	0
Poospiza_hypochondria	0.68116	0.470668	0.144509	1.02387
Poospiza_melanoleuca	0.293787	0.132942	0.144457	0.443297
Poospiza_nigrorufa	0.390768	0.338415	0	0.586477
Poospiza_ornata	0.387199	0.222456	0.144509	0.581432
Poospiza_torquata	0.192957	0.167106	0	0.289436
Porzana_spiloptera	0.136426	NA	0.136426	0.136426
Pteroglossus_bitorquatus	0.72996	NA	0.72996	0.72996
Pteroglossus_castanotis	0.293003	NA	0.293003	0.293003
Pyriglena_leuconota	0.142667	NA	0.142667	0.142667
Pyriglena_leucoptera	0.173913	0.110875	0	0.297178
Pyrrhocoma_ruficeps	0.28977	0.145271	0.144666	0.435208
Querula_purpurata	0.143182	NA	0.143182	0.143182
Ramphastos_toco	0.145042	NA	0.145042	0.145042
Rhea_americana	0.273225	NA	0.273225	0.273225
Rhea_pennata	0	0	0	0
Rhynchotus_rufescens	0.16931	0.109391	0	0.291593
Rhytipterna_simplex	0.434427	NA	0.434427	0.434427
Saltator_aurantiirostris	0.539779	0.461075	0	1.5251
Saltator_coerulescens	0.122354	0.157978	0	0.312266
Saltator_maximus	0.687237	NA	0.687237	0.687237
Saltator_similis	0.0963393	0.0834323	0	0.144509
Schiffornis_turdina	4.74868	NA	4.74868	4.74868
Schiffornis_virescens	0	0	0	0
Sittasomus_griseicapillus	1.54876	1.40976	0	3.28828
Skutchia_borbae	0.145407	NA	0.145407	0.145407
Sporophila_caerulescens	0.376984	0.204315	0.144509	0.726757
Sporophila_cinnamomea	1.16928	NA	1.16928	1.16928
Sporophila_collaris	0.105125	0.153904	0	0.322785
Sporophila_hypoxantha	0.289446	0.129721	0.144457	0.434785
Sporophila_nigricollis	0.560921	NA	0.560921	0.560921
Sporophila_palustris	0.289436	NA	0.289436	0.289436
Sporophila_ruficollis	0.0974513	0.0844022	0	0.147252
Stephanoxis_lalandi	1.45629	NA	1.45629	1.45629
Synallaxis_albescens	0	0	0	0
Synallaxis_azarae	0	0	0	0
Synallaxis_frontalis	0	0	0	0
Synallaxis_rutilans	0.997308	0.573266	0	1.54131
Synallaxis_spixi	0	NA	0	0
Syndactyla_rufosuperciliata	0.655042	0.481094	0	1.19217
Tachycineta_leucorrhoa	0.387039	0.335185	0	0.580558
Tachycineta_meyeni	0.0722545	0.0791508	0	0.144509
Tachyeres_pteneres	0.136379	NA	0.136379	0.136379
Tachyphonus_coronatus	0	0	0	0
Tachyphonus_rufus	0.0599941	0.0775598	0	0.159354
Tapera_naevia	0.144518	0.0914449	0	0.289174
Taraba_major	0.36496	0.353489	0	0.780429
Terenotriccus_erythrurus	4.93784	NA	4.93784	4.93784
Thalurania_furcata	1.69164	1.10243	0.143721	2.6844
Thalurania_glaucopis	0.120138	0.107694	0	0.285091
Thamnomanes_caesius	3.06542	2.32639	0.15861	6.03564
Thamnophilus_aethiops	2.57148	1.47684	0.142066	4.20906
Thamnophilus_caerulescens	1.4137	1.02174	0	2.47633
Thamnophilus_ruficapillus	2.49318	1.83488	0	3.95541
Thraupis_bonariensis	0.937102	1.51835	0	3.3037
Thraupis_sayaca	0.0484561	0.0709371	0	0.147979
Thryothorus_longirostris	4.59761	NA	4.59761	4.59761
Tigrisoma_lineatum	0	NA	0	0
Tolmomyias_assimilis	7.95463	0.75321	7.09052	8.47221
Trichothraupis_melanops	0	0	0	0
Troglodytes_aedon	2.60641	1.67967	0	4.98683
Troglodytes_solstitialis	0	0	0	0
Trogon_curucui	1.642	1.42201	0	2.46321
Trogon_melanurus	1.47192	1.27725	0	2.28816
Trogon_surrucura	0	0	0	0
Trogon_viridis	0.279061	NA	0.279061	0.279061
Turdus_albicollis	2.5129	2.04807	0	4.51163
Turdus_amaurochalinus	0.278638	0.208013	0	0.873505
Turdus_chiguanco	0.0963393	0.0834323	0	0.144509
Turdus_falcklandii	0.185973	0.102323	0	0.330898
Turdus_leucomelas	3.13566	2.88296	0	6.14349
Turdus_rufiventris	0.531234	0.29467	0	1.22921
Tyrannus_melancholicus	0.849878	0.792627	0	2.10487
Tyrannus_savana	0	0	0	0
Veniliornis_passerinus	0.973795	0.96421	0	1.95014
Vireo_altiloquus	0.639561	0.441167	0.136426	0.96019
Vireo_crassirostris	0.136426	NA	0.136426	0.136426
Vireo_nanus	0.068543	0.0750886	0	0.138406
Vireo_olivaceus	2.03312	1.22792	0	3.27977
Xenops_minutus	2.82493	3.09463	0	5.6861
Xiphocolaptes_albicollis	0	NA	0	0
Xiphocolaptes_major	0	0	0	0
Xiphorhynchus_fuscus	0.554769	0.390764	0	1.00624
Xiphorhynchus_guttatus	2.33083	1.64006	0.437082	3.28654
Zonotrichia_capensis	0.291558	0.224506	0	0.737932
